# Supplementary material for: Integrative morphological, phytochemical, and molecular identification of three invasive and medicinal Reynoutria species
Source: Sci Rep. 2025 Feb 18;15:6001. doi: 10.1038/s41598-025-90494-2 (PMC11836466; doi:10.1038/s41598-025-90494-2)
Supplement: Supplementary file 1 — Supplementary Material 1 [file 41598_2025_90494_MOESM1_ESM.xlsx]

## Sheet: Title
Integrative morphological, phytochemical, and molecular identification of three invasive and medicinal Reynoutria species.
Marta Stafiniak1, Monika Bielecka1*, Krzysztof Kujawa2, Anna Jezierska-Domaradzaka1, Bartosz Pencakowski1, Aleksander Basiak3, Adam Matkowski1, Izabela Nawrot-Hadzik1
1Department of Pharmaceutical Biology and Biotechnology, Wroclaw Medical University, Wroclaw, Poland
2Statistical Analysis Centre, Wroclaw Medical University, Wroclaw, Poland
3Department of Pediatrics, Endocrinology, Diabetology and Metabolic Diseases, Wroclaw Medical University, Wroclaw, Poland
*monika.bielecka@umw.edu.pl

## Sheet: Suppl.Table 1
Supplementary Table 1. Morphological characteristics and leaf dimensions of examined Reynoutria specimens.
No. of location	Sample name	No.	I - leaf base width (BW)	II - maximum leaf width (LW)	III - leaf blade length (LL)	IV - petiolar sinus (PS)	V- leaf apex lenght (AL)	VI - leaf apex width (AW)	VII - trichomes	additional comments
1	2RJ	1	6.4	8	8.2	0	0.2	0.1	A
		2	6.1	8.2	9.5	0	0.6	0.4	A
		3	6.4	8.9	10.2	0	0.8	0.5	A
		4	6.9	8.3	10.1	0	0.9	0.6	A
		5	6.9	8.7	10.2	0	0.6	0.4	A
		6	6.9	9.1	10.1	0	0.6	0.5	A
		7	10.4	11.1	11.7	0	0.2	0.2	A
		8	7.4	10.2	10.8	0	0.2	0.3	A
		9	8.6	10.2	11.7	0	0.6	0.4	A
		10	7.9	10.4	11.1	0	0.7	0.8	A
		mean	7.39	9.31	10.36	0	0.54	0.42	type A
2	5RJ	1	9.1	9.5	10.6	0	0.7	1.1	A
		2	7.2	9.2	10	0	0.6	0.8	A
		3	6.9	8.7	9.9	0	0.9	0.6	A
		4	9.3	9	10.6	0	0.5	0.6	A
		5	8.4	9.7	10.7	0	0.6	0.4	A
		6	6.4	8.5	9.9	0	0.9	0.6	A
		7	8.2	8.9	9.4	0	0.5	0.4	A
		8	7.2	8.4	9.6	0	0.7	0.4	A
		9	8.9	9.5	11	0	0.6	0.4	A
		10	8	9.4	9.9	0	0.5	0.3	A
		mean	7.96	9.08	10.16	0	0.65	0.56	type A
3	6RJ	1	8.9	8.7	11.2	0	0.7	0.5	A
		2	8	9.9	10.4	0	0.9	1	A
		3	7.5	9.7	10.2	0	0.8	0.6	A
		4	7.2	9.8	11.1	0	0.9	0.9	A
		5	7.2	9.4	10.4	0	0.9	1.1	A
		6	8.1	9.5	10.2	0	0.7	0.6	A
		7	7.9	8.9	10.5	0	0.9	0.8	A
		8	7.4	9.6	10.8	0	1.1	0.8	A
		9	6.5	9.2	12.7	0	1.7	0.8	A
		10	6.5	9	12.2	0	1.7	0.9	A
		mean	7.52	9.37	10.97	0	1.03	0.8	type A
4	31RJ	1	6.2	8.8	11.1	0	1.1	0.8	A
		2	5.9	8.9	10.1	0	0.9	0.9	A
		3	6.9	9.3	10.4	0	0.7	0.6	A
		4	6.2	9.3	11.1	0	1.2	0.9	A
		5	7.3	9	9.7	0	0.7	0.7	A
		6	8.5	9.9	10.4	0	0.6	0.4	A
		7	7.2	9.4	10.2	0	0.5	0.4	A
		8	7.3	9.3	10.8	0	0.7	0.3	A
		9	6.9	9.4	11.3	0	1.1	0.8	A
		10	6.1	8.9	11.9	0	1.1	0.6	A
		mean	6.85	9.22	10.7	0	0.86	0.64	type A
5	10RJ	1	12.6	13.5	14.4	0	0.8	0.7	A	hybrid without species rank? leaves too large for Reynoutria japonica, but leaf shape and underside of blade (hairy) typical of Reynoutria japonica; light gray but soft leaves
		2	13.3	13.7	14.6	0	0.5	0.7	A
		3	11.1	13	14.2	0	0.6	0.4	A
		4	9.5	11.7	13	0	0.5	0.4	A
		5	13.2	13.3	13.5	0	0.6	0.5	A
		6	8.1	11.3	13.1	0	1.1	0.8	A
		7	9.9	12.2	13.4	0	0.6	0.7	A
		8	7.3	10.2	12.5	0	1.1	1	A
		9	7	10.4	13.4	0	0.9	0.7	A
		10	8.2	10.6	12.4	0	0.9	0.8	A
		mean	10.02	11.99	13.45	0	0.76	0.67	type A
6	12RB	1	6.7	9.8	5.3	0.2	0.9	0.7	A
		2	8.6	11.4	16.8	0.1	0.9	0.9	A
		3	9.9	12.2	16.6	0.4	0.3	0.4	B
		4	10.6	13.4	18.7	0.4	0.5	0.4	B
		5	12.4	14.3	18.2	1.1	0.8	0.4	B
		6	11.9	14.2	18.2	0.6	0.4	0.4	A
		7	12.7	14.7	18.4	1.2	0.9	0.8	B
		8	15.1	15.4	20.7	0.9	0.7	0.4	B
		9	14.9	16	20.9	0.7	1.8	1.4	B
		10	13.4	15	21.2	0.4	0.9	0.7	B
		mean	11.62	13.64	17.5	0.6	0.81	0.65	type B or B/A
7	13RB	1	10.9	12.5	16.1	0.4	0.8	1.2	B	shorter hairs with a wider base
		2	10.7	13.7	18.6	0.9	1.7	1	B
		3	8.4	12.6	18.2	0.5	1.8	1.4	B
		4	9.6	12.7	19.4	1.1	2.4	1.1	B
		5	6.8	9.4	15.9	0.4	2.1	1.2	B
		6	7.1	9.6	16.5	0.4	1.3	2.4	B
		7	7.7	9.9	16.3	0.3	1.9	1.1	B
		8	12.3	13.4	18.3	0.7	2.1	1.4	B
		9	9.2	13.2	18.9	0.9	1.4	1.4	B
		10	7.2	9.1	16.4	0.3	2.1	1.4	B
		mean	8.99	11.61	17.46	0.59	1.76	1.36	type B
8	14RB	1	8.9	12.1	17.2	0	1.8	1.5	B	predominance of paternal characteristics (very large blade, more longer trichomes)
		2	8.2	11.6	18.5	0	2.6	1.9	B
		3	9.7	11.5	18.3	0	2.4	1.4	B
		4	11.7	13.5	20.1	0	2.6	1.9	B
		5	16.5	17.4	22.2	0	2.6	1.8	C
		6	14.7	15.9	20.8	0	2.1	1.2	C
		7	12.6	15.5	21.1	0	2.9	1.9	B
		8	15.4	16.7	20.9	0	2.7	2.2	B
		9	16.9	17.5	24.2	0	3.1	1.8	C
		10	16.9	18	21.6	0	1.2	1	C
		mean	13.15	14.97	20.49	0	2.4	1.66	type B or B/C
9	15RB	1	7.6	8.4	7.2	0	0.3	0.3	A	described as Reynoutria x bohemica, but morphologically Reynoutria japonica
		2	6.9	8.9	10.1	0	0.9	0.3	A
		3	6.2	8.2	9.4	0	1.1	0.7	A
		4	5.7	6.9	8.5	0	0.6	0.4	A
		5	6.9	7.7	8.2	0	1.3	0.8	A
		6	7.9	9.1	9	0	1.2	1.2	A
		7	5.9	7.7	11	0	1.5	1	A
		8	5.6	8.2	10.4	0	1.7	1.4	A
		9	8.6	10.2	7.9	0	0.7	0.5	A
		10	9.2	9.6	7.9	0	0.6	0.7	B
		mean	7.05	8.49	8.96	0	0.99	0.73	A or A/B
10	17RB	1	12.6	13.4	15.7	1.2	0.9	1	B
		2	12.1	13.5	15.7	0.7	0.6	0.6	B
		3	12.4	12.9	15.6	0.9	0.9	0.7	B
		4	12.8	13.3	16.2	0.9	1	0.9	B
		5	11.9	12.5	15.1	0.4	0.6	0.4	B
		6	11	12.2	14.7	0.6	1.2	1	B
		7	10.5	12.4	14.1	0.2	0.7	0.5	B
		8	10.9	12.7	15.4	0	0.7	0.8	B
		9	8.1	10.6	15.1	0	1.4	1.1	B
		10	9.8	11.8	14.7	0	1.3	0.9	B
		mean	11.21	12.53	15.23	0.49	0.93	0.79	type B
11	18RB	1	5.8	8.5	15.1	0	2.2	0.6	B
		2	7.9	9.2	12.7	0	0.9	0.7	B
		3	7.6	9.3	17.2	0	2.8	1.2	B
		4	7.2	9.2	15.6	0	1.8	0.6	B
		5	7.1	9.6	17.5	0	2.6	0.9	B
		6	6.4	9.2	15.6	0	1.4	0.3	B
		7	5.2	7.3	14.9	0	1.5	0.6	B
		8	8.9	9.6	14.6	0	1.3	0.9	B
		9	4.8	5.8	11.8	0	2.2	0.9	B
		10	6.2	8.6	14.8	0	2.1	0.5	B
		mean	6.71	8.63	14.98	0	1.88	0.72	type B
12	20RB	1	16.1	17.9	15.8	1.3	0.6	0.4	B	large, heart-shaped leaf bases in the middle of the shoot, leaves truncated at the top of the shoot, very wide base of trichomes basal cells
		2	13.1	15.9	19.5	0.8	0.9	0.8	B
		3	15.3	17.7	16.3	1.3	0.9	0.8	B
		4	15.2	18.6	18.9	1.7	1.1	0.9	B
		5	10.2	12.4	16.1	0.9	1.1	0.8	B
		6	9.9	11.1	13.7	0.7	0.3	0.3	A
		7	9.8	12.7	17	0.2	1	0.8	A
		8	8.6	10.9	15.6	0.3	1.2	0.8	A
		9	8.7	10.9	14.2	0.8	1.4	1.1	A
		10	10.5	11.6	12.6	1.3	0.4	0.4	B
		mean	11.74	13.97	15.97	0.93	0.89	0.71	type B or B/A
13	21RS	1	16.7	18.4	21.8	2.7	0.3	0.5	C	long trichomes at the base of the leaf and in the angles of the veins, trichomes on the upper side of the leaf
		2	17.9	19.4	21.1	2.8	0.3	0.4	C
		3	20.4	21.6	21.2	3.3	0.3	0.5	C
		4	17.3	19.7	24.9	2.9	0.5	0.8	C
		5	20.1	20.6	22.4	3.4	0.2	0.4	C
		6	19.2	20.4	22.9	2.7	0.6	0.9	C
		7	19.7	21.2	23.1	2.8	0.2	0.3	C
		8	19	20.9	24.4	2.8	0.6	0.6	C
		9	16.3	18.4	24.6	2.3	1.1	0.5	C
		10	19.3	20.6	24.7	2.9	0.4	0.4	C
		mean	18.59	20.12	23.11	2.86	0.45	0.53	type C
14	22RS	1	13.6	18.6	28.9	1.6	1.8	0.6	C	long trichomes at the base of the leaf and in the angles of the veins, trichomes on the upper side of the leaf
		2	19.5	20.4	22.5	3.7	0.6	0.5	C
		3	16.2	18.8	25.5	1.9	0.5	0.6	C
		4	17.6	19.8	26.1	2.2	0.7	1	C
		5	18.4	20.4	25.8	1.7	0.3	0.6	C
		6	18.3	20.3	24.2	2.6	0.5	0.6	C
		7	19.1	21.2	25.3	2	0.7	0.7	C
		8	18.2	19.7	18	2.9	0.1	0.5	C
		9	17.1	19.7	28.2	1.9	0.6	0.8	C
		10	18.5	22.4	27.2	2.7	0.3	0.4	C
		mean	17.65	20.13	25.17	2.32	0.61	0.63	type C
15	23RS	1	19.7	22	26.9	3.7	1.9	2.6	C	long trichomes at the base of the leaf and in the angles of the veins, trichomes on the upper side of the leaf
		2	22.4	24.1	30.4	4.1	0.7	2.1	C
		3	22.3	24.8	28.2	6.7	0.8	0.9	C
		4	21.4	24.3	28.1	6	0.8	1.1	C
		5	23.7	25.2	28.7	5.6	1.1	1.4	C
		6	20.4	23	27.9	4.9	2.3	2.4	C
		7	24	25.2	30.5	4.7	1.8	1.7	C
		8	24.2	26	30.6	5.9	0.6	1.2	C
		9	22.9	25	29.1	5.7	1.4	1.4	C
		10	22	23.6	25.8	5.1	0.8	1.1	C
		mean	22.3	24.32	28.62	5.24	1.22	1.59	type C

## Sheet: Suppl.Table 2
Supplementary Table 2. Binary data matrix generated using Cliqs v1.5 software based on SCoT and SRAP amplicons for each Reynoutria scpecimen.
	2 RJ	5 RJ	6 RJ	10 RJ	31 RJ	12 RB	13 RB	14 RB	15 RB	17 RB	18 RB	20 RB	21 RS	22 RS	23 RS
SCoT1	0	0	0	0	0	0	0	0	1	0	0	0	0	0	0
	1	0	0	0	0	0	0	0	1	0	0	0	0	0	0
	0	0	0	0	0	0	0	0	0	1	0	0	0	0	0
	0	1	1	1	1	1	0	0	1	0	0	0	0	0	1
	1	1	1	1	1	0	0	0	1	0	1	0	1	1	0
	0	1	1	1	1	1	1	0	1	0	0	1	0	0	0
	1	0	0	0	0	0	0	1	0	0	1	0	1	1	1
	0	1	1	1	1	1	1	0	1	0	0	1	0	0	0
	0	0	0	0	0	0	0	0	0	0	1	0	0	1	1
	1	0	0	0	0	0	0	1	1	1	1	1	1	0	1
	1	1	1	0	1	1	0	0	1	0	0	0	0	0	0
	0	0	0	0	0	1	0	0	0	0	0	0	1	1	1
	1	1	1	1	1	1	1	1	1	1	1	1	1	1	1
	1	1	1	1	1	1	1	1	1	1	1	0	1	1	1
	0	0	0	0	0	1	0	1	0	0	1	1	1	1	1
	1	1	1	1	1	0	0	0	1	0	1	1	0	0	0
	1	1	1	1	1	1	1	1	1	1	1	1	1	1	1
	1	1	1	0	0	0	0	0	0	0	0	0	1	1	1
	1	1	1	1	1	1	1	1	1	1	1	1	0	0	0
	0	0	0	0	0	1	1	1	1	1	1	1	1	1	1
	1	1	1	1	1	0	0	0	0	0	0	0	0	0	0
	1	1	1	1	1	1	1	1	1	1	1	0	0	0	0
SCoT2	0	0	0	0	0	0	0	0	0	0	0	0	1	0	0
	0	0	0	0	0	0	0	0	0	0	0	0	0	1	0
	0	1	1	1	1	0	0	1	1	0	1	1	0	0	0
	0	0	0	0	0	0	0	0	0	0	0	0	0	0	1
	0	1	1	0	0	1	0	0	0	0	1	1	1	1	1
	0	1	1	0	0	0	0	1	1	0	0	0	1	1	1
	1	1	1	1	1	1	1	1	1	0	1	1	1	1	1
	1	1	1	1	1	1	0	1	1	1	1	1	0	0	0
	0	0	0	0	0	0	0	0	0	0	0	0	1	1	1
	1	1	1	1	1	1	1	1	1	1	1	1	1	1	1
	1	1	1	1	1	1	1	1	1	0	1	1	1	1	1
	1	1	1	1	1	0	0	1	1	0	1	0	0	0	0
	1	1	1	1	1	0	1	0	1	1	0	0	0	0	0
	0	0	0	1	0	0	0	0	0	0	0	0	0	0	0
	1	1	1	1	1	1	1	1	1	1	1	1	1	1	1
	1	0	0	0	0	0	1	1	0	0	0	0	0	0	0
	0	0	0	0	0	0	0	0	0	1	0	0	0	0	0
	1	0	0	0	0	0	1	1	0	0	0	0	0	0	0
	1	0	0	0	0	0	1	0	0	1	0	0	0	0	0
SCoT7	0	0	0	0	0	0	0	0	0	0	0	0	1	0	0
	0	0	0	0	0	0	0	0	1	0	0	0	0	0	0
	0	0	0	0	0	0	0	0	0	0	0	0	0	1	1
	0	1	1	0	1	0	0	1	1	0	0	1	0	1	0
	0	0	0	0	0	0	0	0	0	0	1	1	1	1	1
	0	1	1	1	1	1	0	1	1	0	1	1	1	1	1
	0	0	0	0	0	0	0	0	0	0	0	0	1	0	0
	0	1	0	0	0	0	0	0	0	0	0	0	0	0	0
	0	0	0	0	1	0	0	0	0	0	0	0	0	0	0
	0	0	0	0	1	0	0	0	1	0	1	0	0	0	1
	1	1	1	1	1	1	1	1	1	1	1	1	1	1	1
	0	1	0	0	0	0	0	0	0	0	0	0	0	0	0
	0	0	0	0	0	0	0	0	0	0	0	0	1	1	1
	1	1	1	1	1	1	1	1	1	1	1	1	1	1	1
	1	1	1	1	1	1	1	1	1	1	1	1	1	1	1
	1	1	1	1	1	1	1	1	1	1	1	1	1	1	1
SCoT13	0	0	0	0	0	0	0	0	0	0	0	0	0	1	0
	0	0	1	1	1	1	0	0	1	0	1	1	0	0	0
	0	0	1	1	1	1	0	1	1	0	1	1	1	1	1
	0	1	1	1	1	1	0	1	1	0	1	1	1	1	0
	0	0	0	0	0	0	0	0	1	0	1	0	0	0	0
	1	1	1	1	1	1	0	1	0	0	0	1	1	1	1
	0	1	1	1	1	1	0	1	1	0	1	1	1	1	1
	1	1	1	1	1	0	0	0	0	0	1	1	0	0	0
	0	0	0	1	0	1	1	1	1	1	1	1	1	1	1
	0	0	0	1	1	0	0	0	0	0	0	0	0	0	0
	0	0	0	0	0	1	1	1	1	1	1	1	1	1	1
	1	1	1	1	1	1	1	1	1	1	1	1	1	1	1
	0	0	0	1	1	1	0	0	0	0	0	0	0	0	0
	0	0	0	0	0	0	0	0	0	0	0	0	0	0	1
	1	1	1	1	1	1	1	1	1	1	1	1	1	1	1
	1	1	1	1	1	1	1	1	1	1	1	1	0	0	0
	0	0	0	0	0	0	0	0	0	0	0	0	1	1	1
	0	0	0	0	0	0	1	0	0	1	0	0	0	0	0
SCoT15	0	0	0	0	1	0	0	0	0	0	0	0	0	0	0
	0	1	0	1	1	1	0	0	1	0	1	1	0	0	0
	1	0	1	1	1	1	0	1	1	0	1	1	1	1	1
	0	0	1	0	0	0	0	0	0	0	0	0	0	0	0
	0	0	0	0	0	0	0	0	0	0	0	0	1	1	1
	0	0	1	1	1	1	0	0	1	0	0	0	0	0	0
	1	1	1	1	1	1	1	1	1	1	1	1	1	1	1
	1	1	1	1	1	1	1	1	1	1	1	1	1	1	1
	1	1	1	1	1	1	0	1	1	1	1	1	1	1	1
	1	1	1	1	1	1	1	1	1	1	1	1	1	1	1
SCoT16	0	0	0	1	1	1	0	1	1	0	1	1	0	1	0
	0	1	1	1	0	1	0	1	1	0	1	1	0	1	0
	0	1	1	1	1	0	0	1	1	0	1	1	1	1	0
	0	0	0	1	0	1	1	1	1	1	1	1	1	1	1
	0	1	1	0	1	0	0	0	0	0	0	0	0	0	0
	1	1	1	1	1	1	1	1	1	1	1	1	0	1	1
	1	1	1	1	1	1	1	1	1	1	1	1	1	1	1
	0	0	0	0	0	0	0	0	0	0	0	0	0	0	0
	1	0	1	0	1	0	0	1	0	0	1	1	0	1	1
	1	1	1	1	1	1	1	1	1	1	1	1	1	1	1
	1	1	1	1	1	1	1	1	1	1	1	1	1	0	0
	0	1	1	1	1	1	1	1	1	1	1	1	0	0	0
	0	0	0	0	0	0	0	0	0	0	0	0	1	1	1
	1	1	1	1	1	0	0	0	0	0	0	0	0	0	0
	0	0	0	0	0	0	1	1	1	1	0	0	0	0	0
	0	0	0	0	0	1	0	0	0	0	0	0	0	1	1
	1	1	1	1	1	1	1	1	1	1	1	1	1	1	0
	0	0	0	0	0	0	1	0	0	1	0	0	0	0	0
SCoT24	1	1	1	1	1	1	0	0	1	0	1	1	1	1	1
	0	0	0	0	0	0	0	0	0	0	0	0	1	1	1
	1	1	1	1	1	1	1	1	1	1	1	1	0	0	0
	1	1	1	1	1	0	0	0	1	0	1	1	0	0	0
	0	0	0	0	0	0	0	0	1	0	1	1	1	1	1
	1	1	1	1	1	1	1	1	1	1	1	1	0	0	0
	0	0	0	0	0	0	0	0	1	0	0	0	0	0	0
	0	0	0	1	1	1	0	1	1	1	1	1	0	0	0
	0	0	0	0	0	0	0	0	0	0	0	0	0	0	0
	1	1	1	1	1	1	1	1	1	1	1	1	1	1	1
	1	1	1	1	1	1	1	1	1	1	1	1	0	0	0
	0	0	0	1	0	0	0	0	0	0	0	0	1	1	1
	0	0	0	0	0	0	0	0	0	1	1	0	1	1	1
	1	1	1	1	1	1	1	1	1	1	1	1	1	1	1
SCoT26	0	0	0	0	0	0	0	0	0	0	0	0	1	1	1
	0	1	1	1	1	1	1	1	1	1	1	1	1	1	1
	0	0	0	0	0	0	0	1	0	0	0	0	1	1	1
	0	0	0	0	0	0	0	0	0	0	0	0	1	1	1
	1	1	1	1	1	1	1	1	1	1	1	1	1	1	1
	1	1	1	1	1	1	1	1	1	1	1	1	0	1	1
	0	0	0	0	0	0	0	0	0	0	0	0	1	0	0
	1	1	1	1	1	1	1	1	1	0	1	1	1	1	1
	0	0	0	0	0	0	0	0	0	0	0	0	1	1	1
	1	1	1	1	1	1	1	1	1	1	1	1	0	0	0
	0	0	0	0	0	0	0	0	0	0	0	0	1	1	1
	1	1	1	1	1	1	1	1	1	1	1	1	1	1	1
	1	1	1	1	1	1	1	1	1	1	1	1	1	1	1
	1	1	1	1	1	1	0	0	0	1	1	0	0	0	0
	1	0	0	0	0	0	0	0	0	0	0	0	1	1	1
	0	0	0	0	0	1	1	0	0	1	0	0	1	0	1
SCoT32	0	0	0	0	0	0	0	0	0	0	0	0	1	1	1
	1	1	1	1	1	1	0	1	1	0	1	0	0	0	0
	0	0	0	0	0	0	0	0	0	0	0	1	0	0	0
	1	1	1	1	1	1	0	1	1	0	1	0	1	1	0
	0	0	0	0	0	0	1	0	0	0	0	0	0	0	1
	1	1	1	1	1	1	0	1	1	0	0	0	0	0	1
	0	1	0	0	0	0	0	0	0	0	0	0	0	0	0
	0	0	0	0	0	1	1	1	0	0	1	0	0	1	0
	1	1	1	1	1	1	1	1	1	1	1	0	1	0	0
	1	1	1	1	1	1	1	1	1	1	1	0	1	0	1
	0	0	0	0	0	0	0	0	0	0	0	0	0	0	0
	1	1	1	1	1	1	1	1	1	1	1	0	1	1	1
	0	1	1	1	1	1	0	0	0	1	0	0	0	0	1
	1	1	1	1	1	1	1	1	1	1	1	0	1	1	1
	0	0	0	0	0	0	0	0	0	0	0	0	0	0	0
	1	1	1	1	1	1	1	1	1	1	1	0	1	1	1
SRAP11	0	0	0	0	0	0	0	0	0	0	0	1	0	1	0
	0	0	1	1	1	0	0	0	1	0	1	1	0	1	0
	0	0	0	0	0	0	0	0	0	0	0	1	1	0	0
	0	0	0	1	1	0	0	0	0	0	0	0	0	0	0
	0	0	0	0	0	1	0	1	0	0	1	1	1	1	1
	0	0	0	1	1	0	0	0	0	0	1	1	1	1	1
	0	0	0	0	0	1	1	1	0	0	0	0	0	0	0
	0	1	1	1	1	0	0	0	1	0	0	1	0	0	0
	0	1	1	1	1	1	1	1	1	1	1	1	1	1	1
	1	1	1	1	1	0	0	1	1	1	0	0	0	0	0
	1	1	1	1	1	1	1	1	1	1	1	1	1	1	1
	0	0	0	0	0	0	0	1	0	0	0	1	1	1	1
	1	1	1	1	1	1	1	1	0	1	1	0	0	0	0
	1	1	1	1	1	1	1	1	1	1	1	1	0	0	0
	1	1	1	1	1	1	1	1	0	1	1	0	0	0	0
SRAP15	0	0	0	0	0	0	0	0	0	0	0	0	0	1	0
	1	0	1	0	0	0	0	0	0	0	0	1	1	0	1
	0	0	0	0	0	0	0	0	0	0	0	0	0	1	0
	0	1	1	0	1	0	0	0	1	0	0	1	0	0	0
	1	1	1	1	1	0	0	0	1	0	1	1	1	0	0
	0	0	0	0	0	0	0	0	0	0	0	1	0	0	0
	0	1	1	1	1	1	0	1	0	0	1	1	1	1	1
	0	1	1	1	1	0	0	0	1	0	0	0	0	0	0
	1	1	1	1	1	1	1	1	1	1	1	1	1	1	0
	0	1	0	0	0	0	0	0	0	0	0	0	0	0	1
	0	0	0	0	0	1	1	0	0	0	0	0	1	1	1
	1	1	1	1	1	0	1	1	1	1	1	1	1	1	1
	1	0	0	0	0	0	0	0	0	1	0	0	1	1	1
	0	0	0	0	0	0	0	0	0	0	0	1	0	0	1
	1	1	1	1	1	1	1	1	1	1	1	1	1	1	1
	1	1	1	1	1	1	1	1	1	1	1	1	1	1	1
	1	1	1	1	1	1	1	1	1	0	1	1	0	0	0
	0	0	0	0	0	0	0	0	0	1	0	0	1	1	1
	1	0	0	0	0	0	1	1	0	0	0	0	0	0	0
SRAP22	0	0	0	1	1	0	0	0	1	0	0	1	1	1	1
	0	0	0	0	0	0	0	0	0	0	0	1	1	1	0
	0	1	1	1	1	0	0	0	1	0	1	1	1	1	1
	0	0	0	1	1	0	0	0	1	0	0	1	0	0	0
	1	1	1	1	1	1	1	1	1	0	1	1	1	1	1
	1	1	1	1	1	1	0	1	1	0	1	1	1	1	1
	0	0	0	0	0	0	0	0	0	0	0	0	1	0	1
	1	1	1	1	1	1	1	1	1	1	1	1	1	1	1
	1	1	1	1	1	1	1	1	0	1	1	1	1	1	0
	1	1	1	1	1	1	1	1	1	1	1	1	0	0	0
	0	0	0	0	0	0	0	0	0	0	0	1	1	1	1
	1	1	1	1	1	1	1	1	1	1	1	1	1	1	1
	1	1	1	1	1	0	0	0	1	0	1	0	0	0	0
	1	1	1	0	0	1	1	0	1	1	1	0	1	1	1
	1	1	1	1	1	1	1	1	1	1	1	1	0	0	1
	1	1	1	1	1	1	1	1	1	1	1	1	1	1	1
SRAP23	0	0	0	0	1	0	0	0	1	0	1	1	1	1	1
	0	0	0	0	0	0	0	0	0	0	0	1	0	0	0
	1	1	1	1	1	0	0	0	1	0	1	1	0	1	1
	0	0	0	0	0	0	0	0	0	0	0	0	1	0	0
	0	0	0	0	0	0	0	0	0	0	0	0	1	1	1
	0	0	0	0	0	0	0	0	0	0	0	0	0	0	0
	1	1	1	1	1	1	0	1	1	1	1	1	0	0	0
	0	0	0	0	0	0	0	0	0	0	0	0	0	1	0
	1	1	1	1	1	1	1	1	1	1	1	1	0	0	0
	0	0	0	0	0	0	0	0	0	0	0	0	0	0	1
	1	1	1	1	1	1	1	1	1	1	1	1	1	1	1
	0	0	0	0	0	1	1	1	0	1	1	1	1	1	1
	1	1	1	1	1	1	1	1	1	1	1	1	1	1	1
	1	1	1	1	1	0	1	1	1	1	1	1	0	0	1
	1	1	1	1	1	1	1	1	1	1	1	1	1	0	0
	0	0	0	0	0	0	0	0	0	0	0	0	0	1	1
SRAP25	0	0	0	0	0	0	0	0	0	0	0	0	0	1	0
	1	0	1	0	1	0	0	0	1	0	1	1	0	1	1
	0	0	1	0	0	0	0	0	1	0	1	1	1	1	1
	0	1	1	0	1	0	0	0	0	0	0	0	0	0	0
	1	1	1	1	1	1	0	1	1	0	1	1	1	1	1
	1	1	1	1	1	0	0	1	1	0	1	1	0	0	0
	0	0	0	0	0	0	0	0	0	1	1	0	0	0	0
	1	1	1	1	1	1	0	1	1	0	1	1	0	0	0
	0	0	0	0	0	0	0	0	0	0	0	0	1	1	1
	0	1	1	1	1	1	1	1	1	0	1	0	1	1	1
	1	1	1	1	1	1	1	1	1	1	1	1	1	1	1
	1	1	1	1	0	1	1	1	1	1	1	1	1	1	1
	1	1	1	1	1	1	1	0	1	0	1	1	0	0	0
	1	1	1	1	1	1	1	1	1	1	1	1	1	1	1
	1	1	1	1	1	1	1	1	0	1	1	0	0	0	0
	1	1	1	1	1	0	1	0	1	0	0	0	0	0	0
	0	0	0	0	0	0	1	1	0	1	0	0	0	0	0
SRAP32	0	0	0	0	0	0	0	0	0	0	0	0	1	1	1
	0	0	1	0	0	0	0	0	1	0	0	0	1	1	0
	1	1	1	1	1	0	0	0	1	0	0	0	0	0	0
	0	0	0	0	0	1	0	1	0	0	1	1	1	1	1
	0	0	1	1	1	0	0	1	1	0	0	0	0	0	0
	1	1	1	1	1	1	1	0	1	0	1	1	1	0	1
	0	0	0	0	1	0	1	1	1	1	0	1	0	1	1
	0	0	0	1	0	0	0	0	0	0	0	0	0	0	0
	0	0	0	1	1	1	1	1	0	1	1	1	1	1	1
	1	1	1	1	1	1	0	0	1	0	1	0	0	0	0
	0	0	0	0	0	0	0	0	0	0	0	0	1	1	1
	1	1	1	1	1	1	1	1	1	0	1	1	0	0	0
	1	1	1	1	1	1	1	1	1	1	1	1	1	1	1
	1	1	1	0	0	1	1	1	1	1	1	1	1	1	1
	0	0	0	0	0	0	0	0	0	1	1	1	1	0	0
	0	0	0	0	0	0	0	0	0	0	0	0	0	1	1
	0	0	0	0	0	1	1	1	0	1	0	1	1	0	1
	1	1	1	1	1	1	1	1	1	1	1	1	0	0	0
	1	1	1	1	1	1	1	1	1	1	1	1	1	1	1
SRAP35	0	0	0	0	0	0	0	0	0	0	0	0	0	1	0
	0	0	0	0	0	0	0	0	0	0	0	0	0	1	1
	0	0	0	0	0	0	0	0	0	0	0	0	0	1	0
	0	0	0	0	0	0	0	0	0	0	0	0	0	0	1
	0	0	0	0	0	0	0	0	0	0	0	0	0	1	1
	0	0	1	1	0	0	0	1	0	0	1	1	1	0	0
	1	1	1	1	1	1	1	1	1	1	1	1	0	1	0
	0	0	0	0	0	0	0	0	0	0	0	0	1	0	0
	1	1	1	1	1	1	0	1	1	1	1	1	1	1	1
	1	1	1	1	0	1	1	1	0	1	1	1	0	0	0
	1	1	1	1	1	1	1	1	1	0	1	1	1	1	1
	1	1	1	1	1	1	1	1	0	1	1	1	1	1	1
	1	1	1	1	1	1	1	1	0	0	0	0	0	0	0
	1	1	1	1	1	1	1	1	1	1	1	1	1	1	1
	0	0	0	0	0	0	0	0	0	0	0	1	1	1	1
	0	0	0	0	0	1	1	1	0	1	1	0	1	1	1
SRAP43	0	1	1	0	0	0	0	0	0	0	0	0	0	0	0
	0	0	0	1	1	0	0	0	0	0	0	0	0	1	1
	0	0	0	0	0	0	0	0	0	0	0	1	1	0	0
	0	0	0	0	0	0	0	0	0	0	0	0	0	1	0
	0	0	0	0	0	0	0	0	0	0	0	0	0	0	1
	0	0	0	0	0	0	0	0	0	0	0	0	1	1	0
	0	0	0	1	1	1	0	0	0	0	0	0	0	0	0
	0	1	1	1	1	0	0	0	0	0	0	0	0	0	0
	1	1	1	1	1	1	1	1	1	1	1	1	0	0	0
	0	0	0	0	0	0	0	0	1	0	0	0	0	1	0
	1	1	1	1	1	1	1	1	1	1	1	1	0	1	1
	0	0	0	0	0	0	0	0	0	0	0	0	1	0	0
	1	1	1	1	1	1	1	1	1	1	1	1	1	1	1
	0	0	0	0	0	1	1	1	0	1	1	1	1	1	1
	1	1	1	1	1	0	0	0	1	0	1	1	1	0	0
	0	0	0	0	0	1	1	0	0	1	1	0	1	0	1
	1	1	1	1	1	0	1	0	1	1	0	0	0	0	0
	1	1	1	1	1	0	1	1	1	1	1	1	0	0	0
	1	1	1	1	1	1	1	1	1	0	0	0	0	0	0
	1	1	1	0	0	1	1	1	1	1	1	1	1	1	1
SRAP45	0	0	0	0	0	0	0	0	0	0	0	0	0	1	0
	0	1	1	1	1	1	0	0	0	0	0	0	0	0	0
	0	0	0	0	0	0	0	0	1	0	0	1	1	0	0
	0	1	1	1	0	0	0	0	0	0	0	0	0	0	0
	0	0	0	0	0	0	0	1	0	0	1	0	1	1	0
	1	1	1	1	1	1	1	1	1	0	1	1	1	1	1
	0	0	0	0	0	0	0	0	0	0	0	0	1	1	1
	1	1	1	1	1	1	1	1	1	1	1	1	0	1	0
	0	0	0	0	0	0	0	0	0	0	0	0	1	1	1
	0	0	0	0	0	0	0	0	0	0	0	0	0	0	1
	1	1	1	1	1	1	1	1	1	1	1	1	1	1	1
	1	1	1	1	1	1	1	1	1	1	1	1	1	1	1
	0	0	0	0	0	0	1	0	0	1	0	1	1	1	1
	1	1	1	1	1	1	1	1	1	1	1	1	1	1	1

## Sheet: Suppl.Table 3
Supplementary Table 3. Parameters selected for processing the single job analysis in the XCMS Online platform (https://xcmsonline.scripps.edu/landing_page.php?pgcontent=mainPage).

## Sheet: Suppl.Table 4
Supplementary Table 4. LC-MS result with features (after reducing their number by removing those with the lowest intensity to 117) used for statistical analysis.
compound	mzmed	rtmed	K10.1	K10.2	K10.3	K12.1	K12.2	K12.3	K13.1	K13.2	K13.3	K14.1	K14.2	K14.3	K15.1	K15.2	K15.3	K17.1	K17.2	K17.3	K18.1	K18.2	K18.3	K20.1	K20.2	K20.3	K21.1	K21.2	K21.3	K2.1	K2.2	K2.3	K22.1	K22.2	K22.3	K23.1	K23.2	K23.3	K31.1	K31.2	K31.3	K5.1	K5.2	K5.3	K6.1	K6.2	K6.3
Unknown carbohydrate	341.109	1.06815	1.14459e+06	1.06585e+06	1.14052e+06	784890	738627	812074	1.2497e+06	1.12241e+06	1.31357e+06	1.21639e+06	1.09574e+06	1.08057e+06	1.05642e+06	1.16186e+06	1.1451e+06	831939	782874	856777	1.4096e+06	1.32813e+06	1.39786e+06	826579	891248	863273	808060	758603	811772	471756	504940	498251	837648	890451	967916	738739	711339	753937	1.12378e+06	1.07939e+06	983407	1.4086e+06	1.17274e+06	1.36095e+06	1.03229e+06	1.03791e+06	1.07346e+06
Unknown carbohydrate	683.225	1.07863	229835	205154	239146	95412.8	82775.6	94905.5	249667	239997	253609	234748	168280	159621	183399	212471	216459	90220.8	79231.5	97237.4	291296	303320	279293	96062.5	110146	105184	78880.7	74436.7	83233	17793.1	16393.8	36757.9	100360	95553.7	127315	75118.6	69617.6	78698.4	158869	157273	172286	402417	276119	335792	173291	150045	173940
Hexoside derivative of caffeic acid	377.086	1.08562	1.71139e+06	1.42684e+06	1.5042e+06	1.03853e+06	943909	1.04725e+06	1.48178e+06	1.23376e+06	1.27544e+06	1.39408e+06	1.15427e+06	1.18766e+06	1.7102e+06	2.18332e+06	2.02379e+06	1.33631e+06	1.12556e+06	1.05489e+06	1.7977e+06	1.82971e+06	1.89851e+06	1.51947e+06	1.44773e+06	1.54746e+06	1.3274e+06	1.1124e+06	1.3045e+06	2.02471e+06	2.01834e+06	2.01093e+06	1.5103e+06	1.40498e+06	1.79274e+06	2.23918e+06	2.79899e+06	2.8528e+06	919558	826573	1.02077e+06	1.30182e+06	1.01326e+06	1.14101e+06	1.82422e+06	1.5482e+06	1.92017e+06
Unknown	439.081	1.09165	231533	240722	202191	396937	400998	402898	253446	278876	278333	347989	346941	318852	193300	279513	231544	257027	274315	267606	394182	431020	458037	337645	396135	364663	404594	371912	387770	55869.1	60082.3	71816.5	352910	380233	396514	255057	236427	255239	338631	311927	310197	230974	235532	225007	293699	310915	273356
Unknown	195.051	1.09202	299456	304670	279123	269250	256826	234477	108713	125423	108355	303389	346672	365201	153295	109667	124673	264226	293582	241788	250415	219656	201592	273836	253944	247041	71533	72476.6	70710	158880	162369	165865	62948.2	61460.3	62068.4	20067.6	19030	18835.3	188580	180702	182166	195344	198117	205142	200577	192640	190859
﻿Organic acid e.g., citric acid	191.02	1.13063	446665	617487	469661	891933	1.02958e+06	754219	830540	1.02171e+06	955062	926142	1.16301e+06	929153	183465	406719	321168	688016	832914	796980	538704	628852	636384	232280	323634	305467	945831	853755	824142	64584	63303.2	89111.6	775927	724449	736808	125232	130481	123534	1.15115e+06	1.09334e+06	1.06529e+06	772258	567870	724843	745422	769941	663882
Organic acid e.g. malic acid	133.014	1.14152	685637	753430	622743	543853	583181	533854	599171	686302	695655	936892	1.03525e+06	919920	384935	608244	482122	816341	809076	889155	601400	575051	648442	536886	694522	694485	819210	740205	717420	174714	178387	162055	494717	433626	463774	176030	168942	170061	1.3314e+06	1.22535e+06	1.222e+06	748330	764627	734394	732934	769605	691497
﻿Procyanidin dimer, Type B	577.135	1.7194	278166	280397	280036	572440	291530	262922	540766	527053	523061	836215	429979	424494	673582	661270	664967	880928	468487	378198	624459	281767	607865	427458	385423	602773	1.65104e+06	436298	413614	191411	198696	189963	2.50769e+06	2.52229e+06	2.36319e+06	417411	765054	419133	497985	235264	245161	265505	260686	421875	554151	525660	513144
Hydrolyzable tannin, e.g. Vanillic acid 4-beta-D-glucoside	329.088	1.7819	128075	137642	132029	177332	170267	163886	251099	263531	247020	114148	120255	128062	140957	133874	148334	112296	124387	104990	221157	230570	220420	134659	132456	126858	132146	163246	129987	92168.2	108884	89877.5	182613	184672	181817	126119	122464	120465	147165	154074	153473	184462	179593	188183	134685	136237	132061
﻿Procyanidin trimer, Type B	865.199	2.07662	117031	125230	121007	60521.6	109120	63465.8	211438	205293	189338	133950	150525	146905	225772	177573	216322	150436	167611	130278	81020.7	81005.2	98345.5	126377	91079.7	111460	156313	162593	167120	74366.8	84532.2	80738.2	220518	215397	207025	124647	141570	78346.5	70903.7	94924	76818	101564	102956	106742	171750	155393	157427
Catechin	289.072	2.18963	1.33426e+06	1.24929e+06	1.3097e+06	1.6461e+06	1.73534e+06	1.60178e+06	3.64567e+06	3.48233e+06	3.41761e+06	3.91832e+06	3.86e+06	4.24984e+06	3.44921e+06	3.65894e+06	3.85094e+06	3.00686e+06	3.00168e+06	2.80776e+06	2.31e+06	2.56739e+06	2.31935e+06	1.86138e+06	1.67466e+06	1.74862e+06	2.88152e+06	2.76184e+06	2.63827e+06	590301	703789	640092	4.23658e+06	4.30437e+06	3.77035e+06	1.90209e+06	1.8331e+06	2.00371e+06	2.49533e+06	2.50293e+06	2.78527e+06	1.78064e+06	1.7041e+06	1.81726e+06	4.32582e+06	4.07138e+06	4.24891e+06
Procyanidin dimer, Type B	577.135	2.40702	1.41582e+06	1.4387e+06	1.45124e+06	864185	908477	843565	1.90175e+06	1.31083e+06	1.24468e+06	1.10748e+06	1.76266e+06	1.26577e+06	2.02605e+06	1.18209e+06	1.37369e+06	1.09878e+06	1.58077e+06	983273	956376	892332	811495	1.36157e+06	997604	1.00241e+06	740422	684983	672899	1.05342e+06	1.10056e+06	1.13729e+06	953679	928883	900716	589336	644609	584810	1.3131e+06	1.72885e+06	1.76632e+06	1.14033e+06	1.16194e+06	1.43295e+06	1.09037e+06	842199	1.00873e+06
Epicatechin	289.072	2.87537	5.177e+06	4.80018e+06	4.90965e+06	2.75137e+06	2.85513e+06	2.61385e+06	4.91034e+06	4.95547e+06	4.98055e+06	8.73323e+06	9.28138e+06	9.73335e+06	4.80079e+06	3.99026e+06	4.72188e+06	4.12721e+06	4.41401e+06	3.77228e+06	2.76665e+06	2.72139e+06	2.52512e+06	4.94832e+06	4.35125e+06	4.52225e+06	2.05364e+06	2.16478e+06	2.07937e+06	4.94213e+06	5.27473e+06	4.91949e+06	2.67624e+06	2.69089e+06	2.67256e+06	1.76558e+06	1.97121e+06	1.91548e+06	4.79147e+06	5.19095e+06	5.2174e+06	6.98248e+06	7.23545e+06	7.24919e+06	3.98204e+06	3.72561e+06	3.82551e+06
Unknown	499.128	3.30183	211660	212662	241155	292314	296629	333000	30725.9	28984.2	39319.8	390498	285112	332072	71381.4	86940.2	82178.1	473856	430963	532997	434497	479299	539349	531714	685005	614255	57186	54915.7	57164.6	271395	253846	242816	1783.88	2054.66	1649.26	35727.2	34713.4	38299.6	273582	258976	289436	193375	158939	174833	204074	261412	229623
﻿Procyanidin trimer, Type B	865.199	3.3662	225012	238763	249391	128819	141790	134792	257768	259814	246782	179597	185242	204270	299278	172702	216762	229642	254965	164333	156926	141480	133069	212750	187496	196983	121061	112342	154616	154733	175471	172205	181180	244400	159075	98267.2	146681	133709	225659	186574	207499	162717	175009	169918	136088	130086	129851
Unknown	383.008	3.42449	312644	269984	299344	305752	296309	268445	442506	434949	427286	7418.41	8838.33	8670.85	311274	241514	360652	576422	608303	506108	308333	243165	220354	441695	342694	358041	522476	526642	520478	101479	106150	98356.6	442947	420318	469752	391535	360354	333564	437055	469578	506289	438163	456513	480421	663067	739171	603610
Piceatannol glucoside	405.119	3.53697	700636	673533	701482	982989	1.05727e+06	913991	2.05298e+06	2.09696e+06	1.97209e+06	413692	455816	446515	626848	542325	654259	1.32935e+06	1.43e+06	1.14586e+06	1.14325e+06	1.26575e+06	1.14575e+06	1.12529e+06	977309	1.00798e+06	56515.6	60957.3	59997.9	685172	721280	680013	18318.7	24182.3	19246.6	154975	160042	155748	585983	608854	619621	1.17995e+06	1.1769e+06	1.18395e+06	2.45891e+06	2.233e+06	2.19838e+06
Peperomic ester	395.099	3.62433	199223	176481	184933	172120	183797	142802	253052	257475	257266	196480	198510	209692	137559	114093	136875	25570.9	27307.7	25035.3	154656	155676	141773	117632	104526	111646	8638.65	8515.33	5192.92	143630	148293	144384	2375.99	3162.23	2733.72	11808.1	10973.2	9782.28	295744	331117	330469	352452	375887	379327	33586.4	30018	26179
Unknown	439.107	3.68022	792493	800557	874174	619989	646830	523236	205486	206480	213618	1.09926e+06	667484	995223	355692	340213	354769	897024	826041	894386	691865	736460	617117	991600	1.09452e+06	1.04243e+06	165561	169512	168425	711941	726711	758173	10351.3	10125.8	9425.77	147373	141522	145401	834853	799508	845101	855486	768163	791401	800663	817084	851130
Resveratrolside	389.125	3.952	806296	761073	765417	343749	349688	310559	388097	379591	377652	729231	808151	848423	384512	324142	372473	144550	137905	122960	313071	328823	319503	511994	449121	468821	12872.8	14620.3	13762.1	704023	646558	623605	6189.05	5645.96	3454.83	19073.5	23054.9	9144.4	836523	882071	918573	1.38654e+06	1.4445e+06	1.46979e+06	346588	320875	327153
Procyanidin dimer monogallate	729.147	4.19238	369795	572420	585472	244070	354526	248199	456656	778766	775167	216930	239812	241867	311140	253022	392689	234934	260150	197120	522314	311954	278707	290587	336742	268213	222375	213060	264542	300610	317131	354365	326190	346528	331802	175165	179314	130258	216236	204526	216281	423251	377837	388763	267112	255440	253480
Unknown	269.013	5.39343	1.07695e+06	1.0442e+06	1.08588e+06	940328	943374	880648	864987	864220	859492	197837	202351	216149	218284	179139	220276	717330	722023	641053	793956	733232	690484	1.68172e+06	1.4215e+06	1.438e+06	86982	90200.7	92176	1.04359e+06	1.05912e+06	1.02348e+06	25248.1	27362.5	22778.5	4369.85	4563.27	6716.87	663113	692968	683491	1.56755e+06	1.58188e+06	1.66652e+06	829053	758226	753741
Piceid	389.125	6.09495	2.48106e+06	2.40232e+06	2.46856e+06	1.69119e+06	1.75641e+06	1.57686e+06	2.07085e+06	2.08493e+06	2.03245e+06	1.97434e+06	2.10114e+06	2.16446e+06	1.04201e+06	865444	1.00842e+06	1.09376e+06	1.13222e+06	976607	1.84562e+06	1.91509e+06	1.84661e+06	1.28675e+06	1.17993e+06	1.16765e+06	54389.1	57911.5	41246.9	2.24522e+06	2.38013e+06	2.24424e+06	55630	62311.6	57596	156263	156089	146679	2.52378e+06	2.62392e+06	2.70366e+06	3.47072e+06	3.50433e+06	3.58983e+06	1.85079e+06	1.76108e+06	1.76234e+06
Epicatechin-3-O-gallate	441.083	6.3702	1.14445e+06	1.04654e+06	1.10014e+06	762194	797478	857891	1.08108e+06	1.07058e+06	1.0948e+06	769750	701130	848421	851089	855391	940142	560821	563870	506655	1.06955e+06	1.07792e+06	1.05393e+06	862164	760104	790884	862637	915010	881481	1.20311e+06	1.27012e+06	1.07901e+06	1.00427e+06	1.01968e+06	1.04982e+06	367623	381091	355314	938315	980709	1.03972e+06	1.40447e+06	1.4127e+06	1.46169e+06	916559	868422	872704
Procyanidin dimer, Type B	577.135	6.4291	122811	117547	115356	63796.8	68264.1	57199	89283.5	88636.6	85190.4	88968.1	103340	102923	104324	86162.6	114193	96984.9	100369	82565.1	60223.5	68729.1	60086.6	110067	95311.5	97333.1	39438.3	38400.6	39924.6	131141	139872	123640	64436.2	60735.3	54568.4	42900.7	48808.2	41792.6	92775.4	100121	100694	105633	113497	112375	72452.5	66090	67514.7
Procyanidin trimer monogallate	1017.21	6.91235	44008.2	32835.5	40482.1	17949.6	28170.7	19974.7	63678.5	65235.1	67194.2	26298.4	38306.5	37161.1	18600.8	35039.6	24294.1	36958.7	31398.6	32343.2	31401.6	30750.7	34755	33928	31242.9	9293.71	29570.4	33474.8	29915	16086.6	25097.7	25974.9	47649.5	51798.1	48500.2	20684.3	9225.24	19279.3	32574.1	15798.9	36000.8	34597.8	37656.2	36677	26935.9	28604.6	20335.4
Piceatannol glucoside isomer	405.119	7.30101	15101.4	13101.6	10753.3	21253.7	16554	23432.9	36015.9	42195.3	50831.3	6757.45	6549.85	8735.47	24204.3	18837.4	25490.5	35100.1	35027.4	39638.9	53593	50133	31631.2	49388.4	39018.4	46710.2	2613.45	3156.63	2676.59	18978.7	16185.8	18996	1187.1	1121.36	1008.6	6715.33	5565.7	5766.86	22177.4	26631.3	16435.4	15784.9	17060.6	17081.1	44139.8	38868.7	68735.1
Resveratrol hexoside	389.124	7.86485	120519	97758.7	103850	45222.3	36930.4	46548.8	47593.6	56780.4	67538.4	92573.4	81385.4	127314	90581.1	66440.5	95047.9	19249.3	21279.7	18652.9	80443	70660.8	53925.4	120519	98026.2	117415	2744.85	3658.88	2773	136318	116865	130717	1352.76	1541.22	1362.68	5134.15	6540.04	5440.58	182091	203994	163234	157492	172146	172681	41524.8	33469.4	48577.8
Resveratrol derivative	431.135	8.43263	118416	116288	115299	96428.4	99068.1	87097.6	158306	158805	147397	145513	140748	139397	54374.3	44374.8	50741.8	169396	181103	166939	120054	136933	122681	36400.1	35758.2	32869.9	4345.91	7170.12	6334.66	51706.4	51458.6	47897.9	11058.8	8833.16	10830.4	5207.45	5090.4	4647.66	184762	188563	189740	249791	238811	262963	382412	363671	368689
Resveratrol hexoside	389.124	8.75613	676132	613180	643234	465567	350250	470057	406481	495349	590973	417573	338898	595754	361721	291951	365615	312848	314100	362896	915783	813240	636146	537665	437063	534607	13571.6	20449.2	14416.7	796567	707377	748057	38353.9	29517.7	26984.6	61912.7	77016.5	67167.3	954053	1.04537e+06	810944	788507	838827	883130	388074	346144	572317
Unknown	505.113	8.88535	222144	201380	217585	68234.3	74808.7	62510.6	77768.2	71604.1	67608.6	165766	180790	187296	44460.7	32744.4	44366.5	24987.1	27694.9	20262	43188.1	39509.6	41136.4	175969	156672	153346	7161.6	7751.3	8025.9	338393	330524	348631	1572.09	1974.22	2057.93	4685.19	5271	7830.82	74623.6	79658.7	79041.4	323030	337642	337498	9816.15	8909	8503.96
Procyanidin dimer monogallate e.g.Procyanidin dimer b2 3'-O-gallate	729.148	9.01391	26158.5	23233.4	25704.3	15143.3	15340.3	14767.6	16295	22211.1	18641	17215.3	13470.5	13296.5	15696.2	14289.7	11509.3	14464.2	8289.06	13175.5	12020.3	11420.9	12862.4	11026.4	16758	17663.1	11816.6	11781.1	9802.52	21713	23962.9	16817.9	14796	12725.5	13060.4	11179.1	10719.5	10573.2	14660.1	16197.2	9413.69	30409.6	32392.9	26887.1	19271.6	12620.4	17873.9
﻿Aloesone hexoside	393.119	9.03943	212807	192820	216689	108091	106024	105088	157993	157766	158836	84868.1	89871	88589.9	61602.9	65258.4	73913.2	142665	148508	127633	102845	111041	100621	301682	255934	266639	49807	54587.8	52641.2	301986	320636	301655	35099.1	32953.8	30228.5	91570.6	90976.8	85087	76300.9	75196.4	80994.4	179614	184655	194428	126997	112640	122875
Emodin-glucoside	431.099	9.83158	1.22307e+06	1.19161e+06	1.22505e+06	316885	327211	305865	186109	187778	184082	298760	325956	292425	120267	107378	116892	549577	597347	496157	221126	246311	251677	1.35474e+06	1.22946e+06	1.27598e+06	196938	201285	196065	1.51115e+06	1.46581e+06	1.43292e+06	91709	93345.3	84228.4	345608	352975	326585	91347.6	95938.5	92433.5	931195	980648	999246	385151	374641	368298
﻿Lapathoside D	633.183	10.0053	47014.6	41600.2	52803.7	51483.9	62514.3	56610.6	16869.9	16235.4	20160.3	110233	89154.2	90244.2	40210.5	62323.9	49636.3	93088.3	86206.9	109232	49808.8	54506.6	70156.7	44958.8	71586.3	62166.6	63042	47237.2	58833.1	79053.8	74713.1	69427.8	20285.1	26045.9	32437.8	53845.9	43628.2	53229.9	67282.7	54753.7	62592.3	66763.6	45733.4	41305	44280.6	49693.6	43746.6
Unknown	311.023	10.5738	214839	209162	213482	208466	220803	198680	291000	288324	281124	177627	195886	199431	268321	233578	283163	344197	350564	320287	148337	154021	148911	374880	339765	335359	156654	159802	164457	197147	186886	182520	76101.1	74775.1	72392.8	117019	118081	113020	249393	272036	273609	348094	357543	368599	386508	354080	360311
Resveratrol	227.071	10.7153	473357	469900	496615	664116	705276	661627	385781	403479	392354	746705	832345	856113	149438	115435	147523	240312	264304	228889	1.16433e+06	920250	863416	433015	381260	347398	9702.73	10924.9	6484.9	841873	832688	772843	6942.75	8762.62	8535	19998.9	19767.7	22328.5	1.06445e+06	1.12188e+06	1.18831e+06	689281	702571	740928	255666	242138	239088
﻿N-trans-feruloyltyramine	312.124	11.324	77767.2	80899.3	59637.6	163244	159690	188716	95418.2	93859.5	109772	130989	106576	114471	79964.4	121775	113268	262683	205192	289808	123468	135539	139666	46962.9	57263.5	55856.7	182591	160958	170393	79359.3	106297	72802.7	217138	259833	270252	56721.2	65684.2	60256.7	85233.1	69476.9	73196.4	194147	182107	179927	94595.2	97404.4	115500
Trihydroxy-methoxy-flavone	299.056	11.7487	125569	117813	125008	13925.5	13851.2	6324.74	5444.32	8175.22	6022.05	24613.4	23740.5	27515.8	2780.59	3568.26	3282.63	21274	21077.7	18714	7225.59	5662.54	5364.61	120614	101867	113168	3430.38	4150.01	3714.41	1.14045e+06	1.22625e+06	1.14275e+06	1980.4	1374.53	1498.14	8103.27	4423.12	5390.2	18664.2	21429.2	20574.7	16972.1	18789.9	18482.1	8754.24	8201.7	8920.98
Torachrysone- hexoside	407.135	12.3843	1.4404e+06	1.45332e+06	1.44184e+06	931177	948199	934150	1.51665e+06	1.61504e+06	1.58694e+06	1.02563e+06	1.13494e+06	1.12808e+06	927782	735537	865115	888596	970250	800043	965519	1.07111e+06	1.03679e+06	1.43168e+06	1.25167e+06	1.28557e+06	312787	329663	319286	1.39534e+06	1.4054e+06	1.42374e+06	206026	207324	183275	175144	187134	174429	1.48938e+06	1.55242e+06	1.50793e+06	1.97835e+06	2.00622e+06	2.0733e+06	1.05272e+06	945610	924183
Resveratrol-isomer	227.071	12.8083	22928.8	21829.4	23694.5	47118.8	32489.7	47555.2	17052.7	21510.9	25385.4	33945.1	26779.1	47551.5	15822.7	10969.7	9230.77	15009.2	16405.3	21959.2	153884	102658	79597	39602.8	29211.8	34314.1	1012.13	1405.69	1508.85	64000.8	53566.2	56630.1	2335.78	1547.96	1723.23	2988.39	3540.17	3276.52	98227.7	111938	89289.4	21794.9	22493.7	27190.7	11119	10401.9	15868
Emodin-glucoside	431.099	12.8752	3.16579e+06	3.11421e+06	3.16684e+06	1.53366e+06	1.54599e+06	1.48235e+06	1.50454e+06	1.52594e+06	1.485e+06	1.66197e+06	1.79773e+06	1.72471e+06	879332	687768	786071	2.26509e+06	2.39809e+06	2.14315e+06	1.2157e+06	1.23028e+06	1.30691e+06	3.40181e+06	3.2568e+06	3.28676e+06	1.33645e+06	1.34212e+06	1.31942e+06	3.74041e+06	3.81178e+06	3.76916e+06	754373	777945	690393	1.46873e+06	1.50925e+06	1.43429e+06	587394	616681	659539	3.00737e+06	3.06387e+06	3.16073e+06	1.81111e+06	1.77665e+06	1.79798e+06
Phenylpropanoid-derived disaccharide ester, e.g. Helonioside B	735.214	12.9696	43635.3	39739.3	45369	58727.6	59668.3	66814.9	52036.2	48184.2	53656.6	107738	83273	83129.7	46662	87249.9	68774.2	76631.3	64263.4	73897	41417.5	44362.4	50146.3	23009.7	29785.9	22621.1	43578.1	34858.1	46583.3	27387.7	38914.2	31987.8	25576.5	34884.8	36289.1	33886.3	30594.6	31290.7	65199.5	62213.3	70534.4	67719.3	58074.9	62221.3	69056.6	72044.4	70589.2
Emodin bianthrone-hexose-(malonic acid)-hexose	919.232	12.9993	23481.5	17302.5	19455.8	32896.4	30957.8	28398.4	51847.7	53189.9	44500.1	21723.1	22213.7	18343.2	24927.4	17530.4	23626.1	14287.5	15705.9	11900.8	25233.9	37631.3	28070.5	13004	11840.1	14048	2759.97	3903.94	3639.94	7242	5631.28	7128.05	4426.78	1385.37	3223.48	1940.76	2581.82	2399.82	36361.6	32549.8	33435.6	50811.4	48822.5	46409.2	35589.1	41548.3	35921.2
Unknown	345.155	13.2546	189334	104634	11496.2	111910	95063.8	194915	111198	111555	197564	118088	204139	202536	106955	210077	207027	209314	203337	204069	201824	203407	205101	111161	116218	116450	202621	121167	205787	92693.3	95052.9	99902.1	199126	195699	118289	196653	205587	107797	108963	200251	204305	102020	181132	183083	101943	99670.2	110990
Emodin-8-O-(6’-O-malonyl)-glucoside	517.099	14.1994	1.0116e+06	989147	986989	721889	752788	726501	1.0719e+06	1.10878e+06	1.08586e+06	778608	835416	786646	704820	620915	739500	906036	984991	854340	736375	829961	765282	1.04461e+06	949450	974544	539169	552468	547997	822667	826891	793009	444977	442886	409614	355282	371526	337075	736817	735739	727664	1.7661e+06	1.77587e+06	1.80261e+06	1.01777e+06	978941	991895
Torachrysone derivative	449.145	14.447	448742	455972	444280	431491	438384	397884	452870	476279	467307	421885	527509	436553	476368	422541	479396	219876	248266	205639	397654	458452	395160	430062	387347	395706	122551	129038	120237	387792	411544	422975	80208.9	79996.7	92449.9	93274.3	118273	91940.4	578134	596930	582449	498362	477448	495017	308019	274952	283296
Sulfonyl torachrysone	325.039	14.621	9.77312e+06	9.38193e+06	9.66725e+06	7.46834e+06	7.87835e+06	7.13729e+06	1.11765e+07	1.10556e+07	1.1096e+07	7.19703e+06	7.92334e+06	8.27948e+06	7.64717e+06	6.15733e+06	7.73352e+06	9.57706e+06	9.95937e+06	8.82876e+06	6.2578e+06	6.09402e+06	5.53012e+06	1.21311e+07	1.11318e+07	1.11277e+07	2.39056e+06	2.39628e+06	2.38874e+06	7.85159e+06	8.05622e+06	7.33925e+06	1.82012e+06	1.77002e+06	1.6968e+06	1.99967e+06	2.12073e+06	1.95607e+06	9.92621e+06	1.0234e+07	1.03258e+07	1.39381e+07	1.4073e+07	1.44807e+07	1.01872e+07	9.82784e+06	9.87351e+06
﻿Lapathoside C	809.23	14.7587	28218.3	24502.7	31495.7	100156	127927	123900	11390.6	12010.2	25523.5	110127	81915.1	93924.2	36722.1	62999.7	47794.9	90643.5	105278	96494.7	76402.7	90621.4	96654.1	48710.9	75195.8	67830.2	131200	70477.1	122688	80474	59676.7	72285	32182.5	33992	42848.1	64440.1	66320.9	18139.2	59638.3	36125	51909.2	41164.1	30393.5	32782.7	34501.3	50660.4	37927.7
﻿Tatariside E	717.205	14.9134	15882	13306.9	18636.1	33540.9	40843.7	34585.9	17461.2	11902	13670.1	69804.7	46203	51212.4	26555.6	37019	32240	51025.6	54061	54614	47221.7	51737.9	71813.9	24678.4	39882.3	25040.2	63894.2	47386.2	58579.7	27414.1	23673.7	24487.3	26947.4	32525.1	36910.2	31345.6	25669.4	29791.3	29812.8	27677.7	28356.5	18109.3	13756.6	14691	35890.6	38938.4	34205.1
﻿Physcionin/Rheochrysin	445.114	15.0373	99469.5	98737.1	89137.2	50239.7	48561.3	44794.5	56133	55841.6	52150	48826.1	66898.5	52799.8	40576.7	26817.3	31997.8	59134.4	79083.5	53564.3	31601.4	49232.8	49233	123162	118758	122577	39650.2	40945.1	39479.9	79219.3	78437.3	79213.2	33477.8	32076.6	27823.2	31533.2	33981.1	31834.4	25388.3	26745.1	24484.3	121976	122069	128030	69888.4	64157.4	65437.6
MS2 Fragment of Physcionin/Rheochrysin, e.g physcione	283.061	15.042	74702.2	73280.7	63681.4	36299.7	37297.6	30215.5	40747.8	42767	39106.5	34115.8	47319.1	35991.8	29404.2	18988.7	22991.8	42911.9	56192.5	32790	21921.9	32173.4	33634.6	92413.4	87027.8	91288.8	29532.4	31420.9	27371.4	54452.3	58001.1	57839.2	20582.3	22152.3	22321.9	22970.5	22026.3	21251.9	17052.7	15263.9	17285.8	91702.6	90610.2	95677.7	48460.7	46560.6	47351.7
Emodin bianthrone-hexose-(malonic acid)-hexose	919.232	15.5364	47104.3	45240.1	44363.9	57904.9	61359.3	46375.6	88943.4	82044.4	76768.1	31772.6	43027.2	36162	46780	29374	40863.6	24808.4	30532.6	23664.4	38955.3	58601.5	55491.3	29054.3	33424.4	29939.8	5817.48	6730.28	6622.46	18482.5	18028.5	14262.9	9158.99	7907.59	8381.89	3813.88	3737.68	1624.96	59993	50107.6	55340.4	100088	102751	106828	69133.4	61788.4	59181
﻿Tatariside A	759.214	15.638	16922.5	12710.7	14649.1	30902	25958.1	30484	13344.4	13363.1	10698.3	42911.5	28315.8	33295	25581.4	32900	27814.5	39642.2	38963.2	52415.4	26671.2	26841.6	29430.5	22037.3	33212.7	27855.7	65640.6	59619.8	65741.4	16397.4	18613.8	19563.2	36052.9	36850.5	37725.8	40364.8	42555.3	37815.5	18142.9	21357.5	15849.9	22702.9	18337.5	17905.6	19784	25410.9	23437.5
﻿Hydropiperoside	779.22	15.7559	430005	375664	445419	859773	999241	951264	408315	404151	452825	1.3987e+06	1.05138e+06	1.08333e+06	602829	768693	673770	1.25701e+06	1.18381e+06	1.39329e+06	852503	1.01289e+06	1.2268e+06	492046	754402	665870	1.42971e+06	1.14077e+06	1.35718e+06	391632	399085	366249	730835	843652	957141	906733	764838	858203	764490	651146	701896	531374	396459	422240	704859	766250	657561
Unknown	285.04	15.807	480645	412877	478857	186754	207287	180478	43066.4	43728.2	43830.8	211509	280589	261464	54208.4	44109.8	48837.3	359786	246238	320449	188915	122456	72362.9	611390	488198	555625	62524.2	68297.1	72112.9	4.82631e+06	4.99108e+06	5.01095e+06	33654.3	29965	27490.1	147884	162275	171201	166502	189747	184692	554366	677579	544062	153817	117719	142944
Unknown	485.2	16.1076	98585.6	99344.1	97596.2	100580	98083.4	99898.7	95783.1	100972	99686.4	102703	102498	104443	103256	103266	104830	104711	103691	98222.9	103339	106066	103975	109764	103444	103596	101788	98890.9	100890	89786.4	89765.1	96954.6	99081.3	108841	102538	104428	102572	102730	104328	107825	106573	94436.1	92316.6	86888.6	97486.9	97468.2	95096.4
Emodin bianthrone-hexose-(malonic acid)-hexose	919.232	16.1299	62376	65771.8	60465.8	70617.4	70858.5	66196.6	102612	107309	89873.3	46170.9	56130.4	50797.5	57686.9	42837.1	53176.5	33777.6	43878.6	23248.3	55051	77794.8	71049.2	43442.2	39529.7	44029.2	12131.2	11862.2	12909.9	33086.2	24643.8	20281.5	10217.6	10190.4	9766.67	8769.48	4753.85	9103.51	77557.6	73289.9	77019.1	116623	121862	122667	86441.4	81406.5	81573.7
(3,6-O-di-p-coumaroyl)-β- fructofuranosyl-(2→1)-(2’-O-acetyl-6’-O-feruloyl)-β- glucopyranoside	851.241	16.1383	8595.2	8931.6	10227	30699	39551.5	35246.8	8614.2	7655.16	8823.33	48545.5	36887	39879.7	24723.4	27946.8	24446.3	44397.4	44996.5	52182.2	44063.9	50774	58088.5	19249.7	28087.3	27002.6	83759.1	69135.1	86703.9	8975.17	13119.9	12428.8	16105.7	31532.5	31392.9	45901	34972.2	38130.8	21419.4	20563.8	22747.4	13382.5	9308.67	9522.87	20589.3	25863.8	22767.2
Hydropiperoside	779.22	16.1412	34126.2	29704.8	37294.1	70247.7	71988.8	94108.7	24781.1	26255.5	32944.3	104126	63328.3	88876.8	55487.7	74722.8	68402.2	136631	106036	166112	123403	127515	114697	58884.7	83775.6	91746.3	144185	148085	128919	57781.3	50013.4	49011	141757	118853	145866	120328	131113	134239	70935.2	67310.7	61567.3	32916.8	27566.2	30231.8	48683.5	53644.6	64912.6
Phenylpropanoid-derived disaccharide ester, e.g. Smiglaside C	819.234	16.2452	12397.4	14940.2	15847.9	16658.4	16412.2	18681.2	6772.54	10362.5	9940.79	29104.5	19211	23662.7	13753.6	14586.7	11140.4	19012.3	14917.4	16369.8	11234.1	11411.1	9068.86	15099.2	14926.9	14999.1	31124.2	17033.8	31880.9	24163	29336.8	23479.6	11288.1	14558.7	15183.9	15287.4	17275.7	13148.2	12157.2	9943.26	11634.6	18926.7	17236.2	20991.5	15343	13639.2	14632.8
﻿Hydropiperoside B	1027.22	16.3815	53347.3	48650.4	43322.7	45978.7	43489	38773	67539.3	67448.7	65402.7	38742.7	48297.6	41758.4	49246.4	39798.7	49806.8	22386.6	33327.4	18636.9	34502.3	50714.6	47467.9	22800.2	21165.6	19432.3	9506.07	8716.79	6808.26	10275.2	12973.9	15954.6	8213.52	7907.53	8125.03	4777.9	5348.07	5681.71	85160.4	76472.5	70603.6	81311.1	86299	88612.9	73057.8	67546.9	61691.6
Derivative of Emodin bianthrone-hexose- malonic acid	1005.23	16.3822	111795	105351	96295.1	92445.1	96603.1	84340.1	146120	154019	132682	76735.4	108722	91505.7	106487	88494.5	102458	48416.9	64221.7	37275	69484.2	106923	103440	48275.8	42217.4	42035.2	18815.7	21069.9	16263.8	28896.2	29930.7	27979.5	12483.2	12220.6	10065.8	7598.92	7414.93	5689.36	179284	157247	154239	188088	188123	191382	161139	147277	145095
Unknown	329.234	16.5361	24271.6	20159.9	24979.2	34030.3	30044.8	32783.4	28446.6	22656.5	31838.1	29073.7	22687.1	28428.9	64370.9	65594.5	70175.1	50097.6	43380.3	42192	62492.3	63071.2	67260.2	27482	30023.1	30023.5	70188.1	60706.8	70013.5	12714	11622.3	12852.7	56415.6	59701	68539.2	50823.6	46276.7	45581.8	41717.1	39924.1	43742.2	24927.9	22502.3	21172	32127.6	29993.3	30126.1
Tatariside A isomer	759.214	16.7765	9726.77	16065.3	15699.2	21163.7	23515.9	21362.4	9423.27	10961.5	15642.7	49446.3	35979.4	35802.3	24612.6	21803.4	18347.2	44153.9	39084.6	45205.4	25900.7	33295.9	31397.7	19202.9	26355.1	32498.6	49134.1	41319.3	45936.3	12166.4	12559.8	21069.5	24957.3	24926.7	29079.3	32239	24815.3	26800.6	16458.9	16746.6	17804.3	15761.2	11568.1	18143.8	25503.4	28746.1	22922.6
Unknown physcion derivative	1063.24	17.0017	49995.1	44985.9	29979.7	16504.9	14063.3	15549.2	17825.9	17458	19175	10678.4	16801.6	9360.64	10895.1	9325.78	10832.6	10268.2	18007.4	6899.67	7159.75	14098.1	9522.54	61391.6	56688.6	65821.9	11756.6	8901.23	9225.91	34638.2	37601.7	34953.8	9523.03	5819.73	6020.47	9220.33	11418.1	9973.32	6293.39	6694.54	6287	48610.7	43183	52942	25724.2	23170.5	22743.5
MS2 Fragment of Unknown physcion derivative, e.g physcione	283.061	17.0022	154829	149786	126039	92111.1	96172.4	90222.3	96221	96542	96239.5	68176	109334	83479.2	83397.2	67626.7	75115.5	70744.7	114374	59805.3	51049.3	88320.7	79934.3	187452	187175	192512	85060.1	84935.4	82590.3	133127	159719	155367	67333.6	65986.9	63017.8	80007.2	83460.7	68738.4	53039	50483.6	45469.6	151805	140473	151273	111804	104034	105215
Emodin bianthrone-hexose-(malonic acid)-hexose	919.232	17.055	37701.6	38317.4	31253.5	46262.4	47939.3	42419.2	63841.9	72207.4	69697.6	27316.3	31374	30241.5	40917.2	28661	33736.2	20638.7	24597.1	16154	33633.1	48588.3	45386.7	21112.2	21915.8	19999.9	4764.59	5381.83	4513.64	12956.7	15822.5	9986.42	5246.15	6503.15	6177.01	3512.77	3468.47	3440.79	50259.3	42962.6	43107	83604	85170.1	86199.8	62036.5	57502.9	53986.2
Unknown	299.02	17.3382	51482.1	40161.9	42511.1	18320.2	25737.2	20006.4	1338.01	1621.75	1250.14	32862.8	37690.9	39963.1	3378.9	2502.32	1796.15	25970.1	18938.3	19139.1	8072.08	3862.71	2521.77	81909.2	78750.9	101086	7350.78	6890.45	3206.91	427452	416643	405563	3578.84	3195.28	3560.9	13050.6	13026.9	10147.4	5912.3	5747.51	7227.56	15196.6	20248.9	15631.6	6646.62	9841.81	9623.85
Vanicoside C	821.23	17.4971	38387.4	33283.6	42295.3	103759	121109	113819	45584.3	43587.4	50245	166397	123980	130114	63626.6	84033.9	74646.9	196195	173782	213879	129114	146174	183652	94864.9	131714	117069	346462	274737	324331	52283.7	52294.8	44115.1	126350	149385	165474	196290	163634	179638	62395	46613	56605.9	42716.3	30214.9	34719.4	103779	112259	97626.9
Derivative of Emodin bianthrone-di-hexose	1019.25	17.6817	61353.8	54564.7	44564.5	56098.4	62057.7	49932.4	66409.8	70407.9	63306	31707.2	57573.3	43638.3	58966.6	48903.8	55910.9	16922.8	30583.9	17378.6	23577.1	54997.5	47736	29527	35050.8	34409.4	8360.66	11819.4	12640.9	16783.3	18388.2	17334.7	9000.9	10055	10945.9	8743.31	6221.51	8696.57	66278.1	54249.7	49189.4	78705.1	77841.8	85944.7	73575.6	65391.4	69176.5
Hydropiperoside B	1027.22	17.707	18303.9	20813.5	17287	15247.4	12749.3	13304.2	25402.9	26993.5	24012.3	13529.5	19182.7	12810.2	16091	9992.32	20422.9	8229.08	8851.26	8250.22	13423.1	15313.6	17370.9	8028.14	9516.56	10243.6	5345.94	5780.81	5529.88	7467.4	8565.89	7307.5	3955.07	4398.02	3960.62	3061.03	3175.24	2923.04	36192.7	33139.4	30581	35069.6	36108	34550.4	32292.5	27418.2	25090.8
Phenylpropanoid- derived disaccharide esters	1151.34	18.0466	49416.3	44909.8	59836.8	92478.9	114384	102959	33327.8	29800.4	38563.8	193255	128039	141662	70855.5	71970.9	71882.3	199965	164468	180398	75472.9	79048.6	102758	58683.7	95244.3	78740.7	147269	115087	140190	81662.3	88869.8	65684.7	71254.1	85593.5	94569.9	98534.9	80526.2	97140.3	79333.4	69572.7	76744.6	83010.2	57071.8	43367.3	94516	95224.5	82379.2
Emodin isomer	269.045	18.1804	18124.4	19684	19753.8	55835.4	54622.7	46637.8	11586.3	10322.8	11909.6	138466	142483	156012	19613.7	12489.8	17543.2	13918.1	16358.2	11724.1	12411.7	7847.73	9751.17	31427.3	26510.5	33168.3	5002.28	5517.59	2354.74	23429	26674.3	28971.9	2609.77	2807.37	2488.29	2259.15	3102.82	1798.08	8826.53	9595.81	9484.71	26722.1	26710.9	26455.7	9854.19	8693.69	9006.44
Emodin derivative	349.002	18.1866	83307.2	79445.2	85193.2	250072	247839	202095	59652.7	57813	56657.3	613664	632049	674134	87367.5	55753.7	79568.1	63169.6	66226.9	55362.1	51969.5	37780.1	35490.5	158979	148291	148878	17246.8	16282	16255.4	124033	127557	109971	7012.67	6125.75	5654.65	8302.42	6441.2	6635.33	39366.7	42389.8	46414.6	109132	116481	118514	42524	42534.8	39993.2
﻿Vanicoside B isomer	955.269	18.899	28680.8	21948.8	29898.8	90499.4	84556.8	120230	20644.5	22655.6	31228.2	67293.8	46995.5	76858.1	62463.1	77437.8	81524.9	122879	106412	149768	143041	149387	128557	77606.9	105646	103782	191360	199606	171952	55746.5	47340.1	52503.3	152058	130581	163226	161024	198494	181669	78125.4	74756.2	64941.3	35881.2	29769.1	33296.5	55595.7	55145.3	68467.7
Hydropiperoside isomer	779.215	19.0121	4727.82	10632.3	11874	11393.5	17734.9	12357.4	9297.16	9173.33	9291.72	16385.8	11563.6	14083.7	12598.5	8912.28	11300	21943	20238.7	23209.2	7967.77	13015.3	9382.55	11418.8	12277.7	12762.1	12941.5	12318.4	11618.7	12045.3	11752.1	6720.63	12376.7	13569.2	14798.3	12019.9	13551	11502.2	14260.7	7955.28	10174.3	9405.4	13780.4	9225.84	13071.7	15993.9	11360
Unknown	801.224	19.1736	9126.04	8633.74	13640.7	19261	20693.9	24450.6	9338.61	5253.3	9691.21	60236.5	38173.1	40850.5	16570.4	23658.4	23064	35266.3	29144.6	44109.6	22460.5	21029.6	25187.1	17708.9	27023.6	17465.2	76032.8	49267.5	71527.1	20146.9	10986.2	16255.7	30003.5	30998.7	40210.9	40991.1	25952.6	39668.7	12396.9	13358.1	13897.9	16031.9	16262.4	17094.9	20252.5	18332.6	18938
﻿Tatariside B	893.253	19.2518	15100.6	10230.3	15304.2	23368.2	25180.4	24024.2	11293.9	5532.33	6786.76	50768.1	39456.2	39379.2	12573.2	21809	15668.4	39008	40400.5	40803.2	30718	33534.1	38683	16218.7	24358.5	22262.5	79112.7	60356.6	77431.7	21435.8	11683.9	19203.8	22472.3	30050.9	29809.7	39621.8	33456.5	35474.7	16643.2	19582.7	24596.5	18990.1	10657.6	11859.3	20770.2	18779.1	19900.4
Vanicoside B	955.269	19.3741	451859	377796	482863	1.13148e+06	1.28348e+06	1.2472e+06	343016	343962	369710	1.25292e+06	1.06484e+06	1.06153e+06	775789	895189	788916	1.38655e+06	1.29951e+06	1.40372e+06	1.11909e+06	1.20829e+06	1.38553e+06	719277	1.02935e+06	886273	1.66849e+06	1.45166e+06	1.61503e+06	608288	623931	582242	884129	1.02756e+06	1.10238e+06	1.2947e+06	1.22345e+06	1.28091e+06	849224	747017	840845	679489	511669	550954	837696	899137	767900
﻿Lapathoside A	985.279	19.5154	14563.4	15976.8	19407.4	63516	79126.2	69614.3	16475.7	17955	19353.2	59011.8	37858.6	41188.8	33419.1	35332.9	35836.5	66948.6	57496	76571.3	52911	56045.6	101321	38252.4	53987.3	40736	90005.1	101993	88134.8	29605.3	23865.6	27391.1	55074.3	48066.9	45751.5	49718.3	38024.9	43045.4	53420.3	37269.9	41888.2	25893.7	18330.6	18188.7	30242.4	33499	28618.1
Emodin bianthrone-hexose, e.g. Ramosin	671.178	19.7277	28657	49043.4	39970.2	55458.2	79743.9	51046.3	87184.4	85166.2	141632	40255.1	65809.5	47475.9	38661.4	28852.5	33006.7	32124.8	27411.4	29123.7	65420	65015.1	43415.4	48708.4	40600	61175.6	6847.07	7030.07	7065.78	23138.3	24576.6	23085.8	8569.6	8964.13	8231.38	8883.08	4250.58	9012.69	122710	76840	137032	100482	68011.8	71344.1	21642.5	23986.8	25412.5
Diacetyl derivative of (diacetoxy-methoxyphenyl) acroyl-O-p-coumaroyl-O- caffeoylquinic acid	861.247	19.763	30030.6	32812.2	31720.8	23712.1	26192.2	24415.2	16271.6	13666.3	15038.8	57153.2	41135.3	47553.4	20037.2	45201.3	25350.6	32320.4	27309	36258.7	18384.9	24211.9	17800.8	23386.2	18562.2	19523.1	42799.1	35626.6	44067.6	27665.1	46836.2	33837.6	30466.1	25157.8	33663.5	30515.9	25411.7	24168.2	24055.8	18265.2	28850.8	37799.4	35738.2	31050	25386.7	23595.5	21707.2
﻿Emodin bianthrone- hexose-malonic ﻿acid	757.179	19.7794	39609.5	38838.4	43267.4	55862	58157.2	48496.2	98891.9	93135	88061.3	56748.4	64978.2	64459.5	52474.9	50980.7	58846.5	36087.7	34984.2	38138.7	63496.1	52543.2	53345.4	34744.9	32937	31531.1	10892.4	11451.5	5205.89	19060.7	20712.9	15203.3	11199.4	10760.1	10576.1	8915.27	9613.7	9456.48	141968	141328	143034	83993.4	90089.1	88488.6	41766.7	40370.9	33355.8
Derivative of Emodin bianthrone-di-hexose	1019.25	19.8304	33060.1	26969.8	28452.2	28229.1	27969.1	23807.7	31986.5	36573.7	37571.7	15726.2	29353.3	22062.9	28430.3	20484.4	28078.9	13129	13892.9	10622.7	14432.3	29897.5	15629.7	16309.6	17376.5	16136.3	8927.49	5516.54	9171.48	9369.51	13839.9	13701.1	7749.83	7687.5	7239.73	6904.27	6749.74	7034.68	33298.3	25382.8	23413.4	48133.9	45523.5	47912.9	40509.9	36970.2	35750.5
Vanicoside B isomer	955.269	20.0032	74284.2	63535	93724	267577	253823	346642	49348.8	53198.6	76703.5	221682	127835	239536	186512	242663	238397	399255	295214	505923	481522	484099	411353	237227	309545	313863	670075	650240	571925	177672	142597	163794	475348	412604	508584	516689	638467	611418	218974	226882	189985	100672	78141.7	88945.8	167796	165437	228571
Questin	283.061	20.275	1.80763e+06	1.78602e+06	2.08468e+06	649705	644393	594547	470266	466092	468646	858061	871276	1.02937e+06	164076	124712	162323	1.14241e+06	1.06945e+06	1.02477e+06	508924	386556	362635	2.81046e+06	2.35481e+06	2.38194e+06	153477	160850	150579	3.91914e+06	4.03901e+06	3.72465e+06	81123.2	87157	73796.3	273211	300300	287536	299189	338907	341407	933283	970273	1.01255e+06	489843	460851	460574
﻿Dihydroferuloyl vanicoside B	1133.33	20.3095	37014.1	31980.2	38676.3	63902.2	76192.6	64589.9	28139.9	24828	30299	138372	89275.3	104642	49542.4	63628.1	48188.1	119371	115080	115112	57106.6	61289.9	72197	36161.9	55945.7	44337	102232	75296.3	96920	51715.7	50357.2	46091.5	45033	56474.5	62057.5	62833.2	46835.8	62653.5	54182.2	51142.3	59636.1	63109.2	44459.6	49219.6	68047.9	70952.8	60563.2
Emodin bianthrone- hexose-malonic acid	757.178	20.4857	40409.6	40761.8	44464.4	54803.4	57900.8	52946.4	99675.7	97779.6	88463	60801.1	64008.2	70466.3	57231.9	45991.6	59479.6	38631.4	33918.7	34372.5	66870.1	53010.1	51292.6	35659.5	31754.6	33698.8	10298.4	10501.5	5404.01	16839.9	20035	18184	9967.19	9919.4	9445.06	8531.55	8939.36	7874.55	129858	137289	140173	85172.9	93165.3	93660.4	42462	40057.7	38841.6
﻿Vanicoside A	997.279	21.2067	52955.8	46003.4	57755.3	182201	210305	195067	54285.6	50551.4	61422.8	242469	185452	191701	108002	118519	106268	301168	274015	296465	224052	246303	285207	154460	217319	186345	559838	451462	544522	98517.8	97591.6	91832.5	166505	197001	221494	309509	270265	294474	104881	96377.5	112365	85568.9	64572.4	63087.8	168698	168843	156493
Methyl derivative of Emodin bianthrone-hexose	685.194	21.3381	22322.8	27177.8	32427.4	36619.5	38878.9	34924.5	57848.8	60218.1	45325.1	34564.9	41640.7	59550.8	33187.4	21358.9	29597.6	14469.9	20163.2	14040.4	32848.2	30990.5	24171.2	45110	45299.1	39097.4	6941.92	8263.45	8649.43	17095.9	18735.2	18431	9383.71	8914.35	8640.67	8162.35	8246.29	9078.42	85522.3	78471	87470.4	54048.3	59408.8	60692.2	22846.2	18669.7	20758.5
Emodin bianthrone-hexose e.g. Ramosin isomer	671.178	21.4198	12378.7	17258.9	17490.3	31083.8	31517.3	25643.8	52045.5	49169.7	42188.5	20253.6	17947.2	26584.5	17262.8	17659.8	5565.41	14615	16077.8	16340.4	32756.7	16645.5	21416.9	21760.4	14484.3	15254.6	4140.48	4977.94	4863.07	13719	15679.1	14840	5385.39	5202.55	5374.62	5514.14	5735.36	5486.47	43839.6	50663.7	51194.6	38724.3	41399.2	45587.4	15181.6	13463.2	16746.9
﻿Tatariside C	935.265	21.4327	8847.42	12938.2	7034.37	24331.5	29238.9	24513.4	11531.6	8264.48	8939.84	69728.1	46774.4	50968.2	19500	17400.9	18547.4	61819.7	55903.7	64382.1	32206.5	32797.8	38375.6	20311.5	32860.9	27443.7	115952	99152	110694	24582.8	23013.2	17552.5	28121.2	36748.1	38282	58407.3	54830	51500.9	25704.3	24054	26995.5	18454.1	12478.2	18733.3	27523	26696.5	30569
Emodin bianthrone- hexose-malonic ﻿acid	757.179	21.8082	45239.1	42428.2	48948.9	53472.6	62366.1	55004	111141	101244	90292.5	63855	66388.2	72327.7	55529.7	50728.5	66671	40076.9	37757.6	38314.3	69094.6	54529.2	49037.9	35188.4	28202.3	34496.1	10029	10860.4	10203.3	16673.5	25543.3	24444.9	10237.5	10105.7	10297.6	9473.99	10074.9	8763.31	149057	143053	150859	92870	97665	102555	44291.6	38493	41278.1
Emodin bianthrone-hexose e.g. Ramosin isomer	671.178	21.982	17344.5	12069.7	21411	27735.5	26257.5	26010.2	47282.3	46329.5	42247.3	22979.6	22901.4	27869.5	16811.6	11239	14934.8	16167.8	15734	25944.2	33817.5	23134.5	20769.9	26599.5	20146.4	17672.6	4592.08	5226.78	5083.86	20464.8	22724.9	30962	5133.57	5541.18	5531.94	5384.02	5626.23	6144.64	35703.5	41767.6	46492.2	36393.1	35114	41621.2	14747.9	14965.1	12995.8
Methyl derivative of Emodin bianthrone-hexose-malonic acid	771.193	21.9991	17047.8	16872.2	16653.2	32119.2	24964.8	22500.6	30252.5	35944.6	27244.9	23470.9	26557.9	26313.2	20633.8	18763.5	22967.3	14047.8	15543.8	12921	19692.1	23682.2	18224.9	18267	19445.2	21313.6	7834.92	8197.84	8013.59	9291.95	14088.4	14658	8815.89	8822.95	8432.39	8561.35	9054.9	8713.43	45149.4	37424.8	35109.7	30930.1	31913.1	32808.7	19799.6	13705.5	18550.3
Emodin bianthrone- hexose-malonic ﻿acid	757.178	22.5783	49823.7	50993	54342.8	69714.5	68495.1	66681.2	126055	111113	104390	74538.2	80045.8	84307.3	65221.8	59898.1	72697.1	44662.7	39613	43015.2	83182.3	66792.7	60118.1	40147.7	36743	33521.9	10658.7	8254.12	11141.6	17901.5	24617.7	24591.4	7448.02	10479.5	10730.5	9271.04	10479.2	9590.7	173957	177161	176502	111507	120178	121387	49602.8	50554.3	47033.4
Methyl derivative of Emodin bianthrone-hexose	685.194	22.7771	22253.6	21270.6	24388.2	31962.5	40485.6	34388.7	51455.7	53046.5	40370.5	27658.6	35840.6	35109.4	31717.6	20152.4	23954	15448.3	12271.5	13243.1	30458.3	24772.9	22934.4	39549.7	36561.8	34644.5	5930.05	5653.62	5992.84	17205.4	14795.8	14568.7	6511.47	6227.82	6552.05	6227.01	6050.05	6533.66	76392.6	76190.2	80756.6	48548.4	57308.2	54786.7	21302.2	22062.1	22182.4
Unknown	311.056	23.9783	81803.8	79377.9	76401.4	44195.6	43868.7	39139.5	50920.7	49070.1	43371.6	61097.3	62402.3	72104.2	24127.7	16429.5	21397.2	57273.1	58190.3	52237	39226.9	33874.7	30379.8	127719	109859	112048	10928	14211.5	13788.4	157852	160986	152808	7611.04	6087.45	6478.59	13647.4	13826.9	10840.1	47663.7	52188.9	51387.5	95528.2	96097.5	98820	33037.6	30762.1	29296.5
Methyl derivative of Emodin bianthrone-hexose-malonic acid	771.193	24.0471	24430.2	29957.7	38540	44294.8	43837.3	40343.9	94079.5	96807.6	90538.7	64185.8	59019.7	66521	49988.8	51741.3	57782.6	28494.6	18051.3	27232	58911.2	39648.3	31951	26021.7	29829.1	23984.1	9638.98	10551.6	9710.43	11799.1	16460.4	16183.2	9517.22	9397.81	9631.38	8948.99	9233.49	8992.39	107591	113597	119813	59948.8	73097.5	64489.8	30558.3	35423.9	31753.1
Methyl derivative of Emodin bianthrone-hexose- malonic acid	771.193	24.6726	28779.5	33412.6	42513.8	48789.6	51341.8	45565	111894	111844	96528.4	71995.9	64821.5	73040.7	58958.3	57587.4	67053.9	35296.6	30892.8	31485.3	67491.9	46365.9	42044.3	33903.5	38620.6	34760	9207.52	10304.7	9964.64	15824.1	17871.2	15398.4	9516.21	8846.51	8790.2	7738.58	8447.44	8262.2	122674	126748	133543	70845.3	79779	71467.6	38255.6	37270.7	34678.2
Unknown	194.082	25.0148	144802	144533	147752	148702	161569	160239	156189	158360	157971	173542	167914	168771	157749	179436	163320	180826	175224	173615	166767	173466	171009	179706	185104	182615	169003	170403	170890	124057	124425	127832	165783	172975	163480	164945	176204	165529	182167	178426	176747	135445	130768	131882	134325	144526	138921
Methyl derivative of Emodin bianthrone-hexose- malonic acid	771.193	25.1364	24989.4	27128.4	37810.7	44560	44142.6	48478.5	96282.5	93926.1	90160.3	67638.8	56014.4	63850.2	52906.1	46390.1	74001.6	26489.9	24588.1	25737.8	60700.8	49338.2	29071.7	24238	26988	26105.5	10910.1	11364.2	11296.2	10599.7	8877.18	12389.3	11161.6	11025.5	11006.6	8885	10574.7	9997.76	118763	113140	129600	63568.4	72352.9	61783.4	36752.8	38071.3	29117.5
Emodin	269.046	25.4054	8.976e+06	8.93137e+06	9.27642e+06	7.518e+06	7.66025e+06	7.29687e+06	7.5782e+06	7.54935e+06	7.5709e+06	8.42213e+06	8.40741e+06	8.84944e+06	5.62949e+06	4.9323e+06	5.51089e+06	9.06232e+06	8.89497e+06	8.71937e+06	7.95596e+06	7.01118e+06	6.75071e+06	1.03588e+07	9.63224e+06	9.84246e+06	4.52564e+06	4.59174e+06	4.6566e+06	1.24476e+07	1.24422e+07	1.24102e+07	3.2949e+06	3.30056e+06	3.02718e+06	4.99072e+06	5.2832e+06	4.95686e+06	7.64355e+06	7.85291e+06	7.78686e+06	9.14906e+06	9.05665e+06	9.34005e+06	7.07549e+06	6.88378e+06	6.90518e+06
Unknown	311.169	27.1882	21140.7	23231.8	28679.8	42390.2	43635.6	42046.1	30371.9	32943.7	17629	38244.1	16142.1	38992.6	35648.7	30643.1	23540	15677.7	38253.9	40522.2	36037.3	37428.6	38092.6	36100.7	23561.3	38747.3	22853.6	19440.7	18808.7	38755	25527.7	20845.4	31810	16878.9	15346.2	21238.5	33938.3	21236.2	35770.3	33987.8	33482.4	16029.4	2289.69	35036.4	26688.6	46811.7	30774.5
Unknown	285.04	27.3899	134862	130035	134418	179676	169171	155836	146615	150113	172745	160833	151705	188880	109882	94137.7	102305	141551	126593	138383	207384	144417	129379	186897	165742	184104	43313.1	38656.3	39130.7	223989	209534	185937	37292.7	32062.8	26509.3	48839.3	57208.9	50864	244737	260529	240040	165959	169947	193621	117019	112641	126681
Emodin bianthrone/Reidin B	509.124	28.3618	269895	239816	278980	315400	330891	321648	370964	344368	360974	330949	360312	389001	186640	188875	203930	243083	223871	214251	301067	196927	190103	326858	307864	295192	34764	42328.8	38275.5	277065	307046	291661	38449.8	37967.9	40929	63974.5	73900.4	68804.4	491275	535807	542721	334674	336623	379946	203458	193375	192062
Unknown	325.184	28.57	40487	37128.5	33129.3	48635.3	44405.5	47043.8	34899.5	38979.1	37159.8	43554.1	41847.6	45994.1	38601.7	39314.2	38928.3	41824.6	37914.4	42694.2	44473.4	39982.2	44885	40890.4	43251.2	36954.3	39369.4	37049.8	38032.1	41126.6	47901.4	46599	34490.7	22313.2	31158.5	40324.5	26072.5	38965.8	40874.7	38584.4	38617.7	45295.8	44365.7	40991.6	58351	54471.7	55313.9
Unknown	295.228	28.6873	12606.1	12412.5	13581.6	23094.7	30428.3	26953.2	5191.54	11181.5	9928.69	41012.5	27412.7	37615	19634.9	25043.8	26405.9	30813.7	29472.8	32701.1	21510.9	21535.8	19362.5	31637.9	26511	23333.3	29452.4	28312.4	27827.8	19501.2	17207.9	17105	17488.9	19909.6	20571.9	17960.6	14908.5	16689.6	21446.8	19507.3	21066.7	10565.6	9770.65	10181.4	16370.3	13971.6	13722.7
Unknown	625.343	28.7896	14576.6	12901.5	10593.5	40918.5	40576.1	40648.5	24294.2	24486.3	20208.5	9011.09	18223.4	23182.5	49370.2	39062.5	50605.4	23669.4	22901	19680.8	23003.3	26249.9	25007.4	13243.1	12322	14965.5	16569.3	20018.2	17680.2	5706.32	5820.01	6105.82	25732.5	26535.7	27282.2	7951.47	6547.84	8864.39	14029	15047.3	15868.6	10896.5	11204.5	11920	15617.3	19370.2	18471.6
Emodin bianthrone/Reidin B isomer	509.124	28.899	164256	161119	176836	191850	203700	196904	278849	249621	259308	207283	221708	245668	127244	133081	137772	158241	143319	134539	196948	122907	114998	205803	181699	173457	17408.7	22694.2	23598.9	181937	205439	190277	19632.1	22938.2	24203	37300.9	42029.7	44434.6	386529	431143	439397	227247	220425	258335	120754	115189	123267
Unknown	291.066	29.0559	16480.5	15568.5	26769.7	35427.4	31348	29268.7	122355	116748	169288	57879.7	33668.2	47987.1	20239.2	20265.3	21993.3	21599.5	16898.5	17962.8	59363.8	25951.6	28667	13891.8	10269.2	11099.3	2227.05	2057.36	2269.59	4952.1	9430.35	7860.39	2034.27	2426.56	1955.47	2075.62	2027.65	1948.32	155023	198780	212812	78871.2	48767.8	73693.7	14095.5	10788.7	12159.9
Unknown	297.186	30.1604	109404	104056	102192	81233.4	88629	80839.8	68861.4	67621	67440.8	85079.4	81952	81040.3	97238.1	89187.4	88819	101251	107285	93665.9	83902.4	91187.9	97910.6	83397.6	86906	85916.8	116850	113861	116027	300955	282839	242034	109026	111419	109406	112811	110809	113983	61172.6	59498	58847.4	161052	135538	115694	141510	122645	118090
Unknown	311.202	30.2971	108848	114149	102969	94460	91285.5	93768.5	70493	71346.2	71384.5	93463.2	88531	82343.2	111871	102830	100655	102010	112085	103783	84294.3	102441	102755	88191.4	93143.3	100326	114245	113787	119339	109973	126248	122089	114296	119773	111939	117441	118838	116867	69940.2	60679.1	63983.8	107448	101639	102603	119091	111686	115801
Unknown	523.14	30.334	845328	789882	919540	1.04962e+06	1.12753e+06	1.09333e+06	1.37458e+06	1.34318e+06	1.28794e+06	1.15336e+06	1.23416e+06	1.30522e+06	944500	548972	1.03237e+06	910591	817496	757727	1.05218e+06	461258	784597	1.16135e+06	1.10568e+06	1.1111e+06	105627	207398	102053	766130	470725	831750	114474	109948	195780	327128	400023	388872	1.56458e+06	1.64591e+06	1.66581e+06	1.00652e+06	1.04612e+06	1.0742e+06	690579	674194	668317
Unknown	325.217	30.6866	32234.9	29671.3	29949.6	28832.2	29453.2	29826	25644.4	26006.8	24536.4	30064.3	28851.8	30203.7	26845.5	29609.5	29360	29872.8	29865.8	27642.1	24861.2	27427.1	27070.8	29066.9	28826.7	30936.1	28302.8	30160.8	30495.4	30664.2	35261.1	33899.8	27988.4	26026.4	27426.7	29894.4	31191.2	30213.7	25444.9	27850.1	25239.3	32522.7	31364.2	31774.8	31288.9	30427.1	28810.7
Unknown	387.156	30.7623	253467	249410	246600	242929	237056	238330	235353	229837	239466	239737	240585	228071	237363	232198	236860	241417	241038	241021	229274	235387	232472	229824	245029	231416	230951	226439	229272	247243	248133	253908	225500	226401	227438	225399	222976	220714	218509	218399	215457	255496	259818	254336	257926	258070	261277
